# Supplementary material for: Robotic-Assisted Ivor Lewis Esophagectomy Is Safe and Cost Equivalent Compared to Minimally Invasive Esophagectomy in a Tertiary Referral Center
Source: Cancers (Basel). 2023 Dec 25;16(1):112. doi: 10.3390/cancers16010112 (PMC10778089; doi:10.3390/cancers16010112)
Supplement: Supplementary file 1 [file cancers-16-00112-s001.zip]

Archive with 1 entries (1 files):
- cancers-2631042-supplementary.pdf
